# Supplementary material for: Genome analyses reveal the hybrid origin of the staple crop white Guinea yam (Dioscorea rotundata)
Source: Proc Natl Acad Sci U S A. 2020 Dec 2;117(50):31987–92. doi: 10.1073/pnas.2015830117 (PMC7749330; doi:10.1073/pnas.2015830117)
Supplement: Supplementary File [file pnas.2015830117.sd01.xlsx]

## Sheet: Dataset S1
	Sample			Fastq size		Aligned bam information				Sequence platform	Cluster	Accession No.
	Name	IITA name	Ploidy level	Original	Filtered	Aligned	Unmapped	Coverage	Depth
				(Gbp)	(Gbp)	(Gbp)	(Gbp)	(%)
	TDr04_219	TDr04_219	-	38.26	33.1	25.95	0.32	89.7	49.933	MiSeq, HiSeq4000, GAIIx	-	DRR208404,DRR208405,DRR063085
	TDr97_777	TDr97_777	-	50.2	43.48	32.72	0.94	89.8	62.899	MiSeq,HiSeq4000,NextSeq500,GAIIx	-	DRR063127,DRR208406,DRR045130-7,DRR063111
	TDr96_F1	TDr96_F1	-	16.77	21.34	17.66	0.04	90.3	33.738	MiSeq	-	DRR027644
	DRS_001	TDr2946A	2	12.7	11.32	9.2803	0.12	86.4	18.533	HiSeq4000	-	DRR208876
	DRS_002	TDr1489A	2	8.09	7.02	5.26653	0.05	79	11.508	HiSeq4000	-	DRR208761
	DRS_003	TDr2284A	2	15.28	13.18	9.4967	0.16	87.3	18.775	HiSeq4000,NextSeq500	-	DRR208762,DRR208884
	DRS_004	TDr1499A	2	13.65	11.7	8.55257	0.13	86.9	16.992	HiSeq4000,NextSeq500	cluster2	DRR208763,DRR208885
	DRS_006	TDr1509A	2	13.47	11.1	8.12946	0.16	86.6	16.193	HiSeq4000,NextSeq500	-	DRR208764,DRR208886
	DRS_007	TDr1510A	2	12.3	10.19	7.8145	0.14	87.2	15.464	HiSeq4000,NextSeq500	-	DRR208765,DRR208887
	DRS_009	TDr3782A	2	13.23	11.21	7.618	0.14	89	14.771	HiSeq4000,NextSeq500	-	DRR208766,DRR208888
	DRS_010	TDr1533A	2	13.31	11.18	8.31774	0.17	86.6	16.581	HiSeq4000,NextSeq500	cluster3	DRR208767,DRR208889
	DRS_011	TDr1543A	2	13.22	11.17	7.32951	0.18	86.7	14.589	HiSeq4000,NextSeq500	cluster3	DRR208768,DRR208890
	DRS_012	TDr1858C	2	14.22	12.56	9.99182	0.11	85.6	20.137	HiSeq4000	-	DRR208877
	DRS_013	TDr1576A	2	12.81	11.47	9.91218	0.15	87.4	19.572	HiSeq4000,NextSeq500	cluster3	DRR208769,DRR208891
	DRS_014	TDr1585A	2	14.01	11.78	7.5815	0.15	87.1	15.015	HiSeq4000,NextSeq500	-	DRR208770,DRR208892
	DRS_015	TDr1585C	2	15.02	12.78	8.02211	0.16	87	15.915	HiSeq4000,NextSeq500	cluster2	DRR208771,DRR208893
	DRS_016	TDr1598A	3	13.8	11.74	7.53586	0.43	86.6	15.021	HiSeq4000,NextSeq500	cluster1	DRR208772,DRR208894
	DRS_017	TDr1622A	2	12.71	10.81	7.01828	0.15	86.8	13.961	HiSeq4000,NextSeq500	cluster2	DRR208773,DRR208895
	DRS_018	TDr1628A	2	8.08	7	5.24077	0.05	77.7	11.648	HiSeq4000	-	DRR208774
	DRS_019	TDr1631C	2	15.29	13.62	11.3442	0.17	87.8	22.306	HiSeq4000,NextSeq500	-	DRR208775,DRR208896
	DRS_020	TDr1649A	2	12.64	10.83	7.21696	0.15	86.4	14.42	HiSeq4000,NextSeq500	cluster3	DRR208776,DRR208897
	DRS_021	TDr1650B	2	12.42	10.56	8.18243	0.15	87	16.232	HiSeq4000,NextSeq500	cluster2	DRR208777,DRR208898
	DRS_022	TDr1653A	2	12.68	10.86	6.91558	0.13	86.5	13.796	HiSeq4000,NextSeq500	-	DRR208778,DRR208899
	DRS_023	TDr1655A	2	12.24	10.36	6.42412	0.16	86	12.888	HiSeq4000,NextSeq500	cluster5	DRR208779,DRR208900
	DRS_024	TDr1663A	2	13.69	11.55	8.67512	0.17	86.9	17.222	HiSeq4000,NextSeq500	-	DRR208780,DRR208901
	DRS_025	TDr1686A	2	12.58	11.14	8.11142	0.12	88.2	15.87	HiSeq4000,NextSeq500	cluster4	DRR208781,DRR208902
	DRS_026	TDr1707A	2	13.51	11.93	9.04034	0.15	88.7	17.581	HiSeq4000,NextSeq500	-	DRR208782,DRR208903
	DRS_027	TDr1709A	2	16.91	15.1	12.0396	0.22	86.1	24.125	HiSeq4000	-	DRR208878
	DRS_028	TDr1711A	2	7.64	6.65	5.14654	0.04	80.3	11.058	HiSeq4000	-	DRR208783
	DRS_029	TDr3872A	2	12.61	11.23	8.9535	0.15	87.1	17.732	HiSeq4000,NextSeq500	-	DRR208784,DRR208904
	DRS_030	TDr1732A	2	13.95	12.38	9.82919	0.16	88.2	19.23	HiSeq4000,NextSeq500	cluster4	DRR208785,DRR208905
	DRS_031	TDr1735A	2	13.02	11.59	7.48099	0.15	86.5	14.932	HiSeq4000,NextSeq500	-	DRR208786,DRR208906
	DRS_032	TDr2029A	2	11.77	10.51	7.03249	0.14	85.7	14.157	HiSeq4000,NextSeq500	-	DRR208787,DRR208907
	DRS_033	TDr1760A	2	11.42	9.96	8.19063	0.08	87.9	16.087	HiSeq4000,NextSeq500	cluster4	DRR208788,DRR208908
	DRS_034	TDr1763C	2	16.32	14.06	11.2225	0.09	87.7	22.073	HiSeq4000,NextSeq500	cluster4	DRR208789,DRR208909
	DRS_035	TDr1804A	2	12.63	10.98	8.56346	0.1	87.7	16.851	HiSeq4000,NextSeq500	cluster4	DRR208790,DRR208910
	DRS_036	TDr1775A	3	11.44	9.96	7.51611	0.27	87.5	14.82	HiSeq4000,NextSeq500	cluster1	DRR208791,DRR208911
	DRS_037	TDr1798A	2	8.14	7.02	5.24814	0.05	79.8	11.35	HiSeq4000	-	DRR208792
	DRS_038	TDr1805A	2	12.6	11.14	9.15919	0.08	86.7	18.224	HiSeq4000,NextSeq500	-	DRR208793,DRR208912
	DRS_039	TDr1807A	3	11.35	10.05	7.66572	0.26	87.6	15.107	HiSeq4000,NextSeq500	cluster1	DRR208794,DRR208913
	DRS_040	TDr1829A	2	11.26	9.77	7.35325	0.1	85.9	14.773	HiSeq4000,NextSeq500	cluster3	DRR208795,DRR208914
	DRS_041	TDr1850A	2	11.35	10.03	8.19966	0.09	86.5	16.362	HiSeq4000,NextSeq500	cluster5	DRR208796,DRR208915
	DRS_042	TDr1899A	2	13.9	12.01	7.88636	0.15	86.8	15.684	HiSeq4000,NextSeq500	-	DRR208797,DRR208916
	DRS_043	TDr1922C	2	7.43	6.29	4.76072	0.05	79.7	10.306	HiSeq4000	-	DRR208798
	DRS_044	TDr1935A	2	11.67	10.14	7.6485	0.14	86.7	15.23	HiSeq4000,NextSeq500	-	DRR208799,DRR208917
	DRS_045	TDr2608A	2	12.53	10.86	7.98959	0.18	86.7	15.913	HiSeq4000,NextSeq500	-	DRR208800,DRR208918
	DRS_046	TDr2041B	2	14.19	12.52	10.1637	0.16	86.6	20.255	HiSeq4000,NextSeq500	-	DRR208801,DRR208919
	DRS_047	TDr2121A	2	11.61	10.17	7.98286	0.1	86.5	15.925	HiSeq4000,NextSeq500	cluster3	DRR208802,DRR208920
	DRS_048	TDr2155A	3	13.17	11.47	7.83903	0.41	87.6	15.443	HiSeq4000,NextSeq500	cluster1	DRR208803,DRR208921
	DRS_049	TDr2159A	2	11.28	9.93	7.78737	0.2	86.9	15.459	HiSeq4000,NextSeq500	-	DRR208804,DRR208922
	DRS_050	TDr2161C	3	12.97	11.43	7.78925	0.42	87.7	15.332	HiSeq4000,NextSeq500	cluster1	DRR208805,DRR208923
	DRS_051	TDr2167A	3	11.86	10.44	7.60212	0.36	87.6	14.979	HiSeq4000,NextSeq500	cluster1	DRR208806,DRR208924
	DRS_053	TDr2207A	2	11.41	9.81	7.74837	0.08	86.2	15.513	HiSeq4000,NextSeq500	-	DRR208807,DRR208925
	DRS_054	TDr2210A	2	10.71	9.52	7.14614	0.14	85.5	14.418	HiSeq4000	cluster2	DRR208879
	DRS_055	TDr3311B	2	13.88	12.29	9.69074	0.18	88.2	18.964	HiSeq4000,NextSeq500	cluster4	DRR208808,DRR208926
	DRS_056	TDr2262C	2	11.63	10.36	8.70239	0.19	86.5	17.36	HiSeq4000,NextSeq500	-	DRR208809,DRR208927
	DRS_057	TDr2320A	2	8.95	7.7	6.40947	0.08	82.2	13.461	HiSeq4000,NextSeq500	cluster3	DRR208928
	DRS_058	TDr2484A	2	12.62	11.21	9.03032	0.13	86.8	17.963	HiSeq4000,NextSeq500	-	DRR208810,DRR208929
	DRS_059	TDr2973A	2	11.15	9.46	7.31424	0.1	83.6	15.109	HiSeq4000,NextSeq500	-	DRR208930
	DRS_060	TDr2425B	2	10.38	8.92	7.46672	0.07	86.5	14.892	HiSeq4000,NextSeq500	-	DRR208931
	DRS_061	TDr2427B	3	12.28	11.17	8.4664	0.38	87.9	16.626	HiSeq4000,NextSeq500	cluster1	DRR208811,DRR208932
	DRS_062	TDr2435A	2	7.61	6.72	5.789	0.05	83.2	12.005	HiSeq4000	cluster3	DRR208812
	DRS_063	TDr2439A	2	10.11	9.03	7.64267	0.06	86.7	15.222	HiSeq4000,NextSeq500	-	DRR208813,DRR208933
	DRS_064	TDr2453A	2	13.41	12.08	9.8929	0.16	87.3	19.559	HiSeq4000,NextSeq500	-	DRR208814,DRR208934
	DRS_065	TDr2491A	2	13.74	12.46	10.2323	0.15	87.1	20.279	HiSeq4000,NextSeq500	-	DRR208815,DRR208935
	DRS_066	TDr3569A	2	15.47	14.08	10.1086	0.15	88.6	19.701	HiSeq4000,NextSeq500	cluster4	DRR208816,DRR208936
	DRS_067	TDr2533C	2	11.24	10.03	7.82784	0.12	85.5	15.799	HiSeq4000	cluster3	DRR208880
	DRS_068	TDr2554A	3	16.37	14.91	9.73098	0.57	88.7	18.934	HiSeq4000,NextSeq500	cluster1	DRR208817,DRR208937
	DRS_069	TDr2575A	2	8.89	8.03	7.03824	0.09	87.2	13.937	HiSeq4000,NextSeq500	-	DRR208938
	DRS_070	TDr2636B	2	8.88	7.89	6.47633	0.09	85.9	13.018	HiSeq4000,NextSeq500	-	DRR208939
	DRS_071	TDr2674A	2	8.56	7.72	6.81055	0.07	86.7	13.56	HiSeq4000,NextSeq500	cluster5	DRR208940
	DRS_072	TDr2713A	2	13.04	11.77	9.85532	0.13	86.9	19.572	HiSeq4000,NextSeq500	-	DRR208818,DRR208941
	DRS_073	TDr1684A	2	15.55	13.87	11.4813	0.08	87	22.789	HiSeq4000,NextSeq500	-	DRR208819,DRR208942
	DRS_074	TDr2948A	2	11.67	10.5	8.97955	0.07	87.6	17.689	HiSeq4000,NextSeq500	-	DRR208820,DRR208943
	DRS_075	TDr2965A	2	12.16	10.98	9.64068	0.1	88.4	18.829	HiSeq4000,NextSeq500	-	DRR208944
	DRS_076	TDr2968A	2	9.19	8.21	6.79847	0.09	84.5	13.883	HiSeq4000	-	DRR208881
	DRS_077	TDr2975A	2	11.13	9.98	8.47064	0.08	87.6	16.691	HiSeq4000,NextSeq500	cluster4	DRR208945
	DRS_078	TDr4067A	3	12.84	11.59	8.41277	0.43	87.9	16.524	HiSeq4000,NextSeq500	cluster1	DRR208821,DRR208946
	DRS_079	TDr2577A	2	13	11.79	8.56664	0.14	88.8	16.648	HiSeq4000,NextSeq500	cluster2	DRR208822,DRR208947
	DRS_080	TDr3325A	2	13.81	12.1	10.144	0.19	87.3	20.049	HiSeq4000,NextSeq500	cluster3	DRR208823,DRR208948
	DRS_081	TDr3470A	2	9.57	8.49	6.6646	0.11	84.7	13.582	HiSeq4000	-	DRR208882
	DRS_082	TDr3436A	2	9.71	6.42	5.15245	0.05	80.8	11.01	HiSeq4000,NextSeq500	-	DRR208824,DRR208949
	DRS_083	TDr3447B	2	12.45	9.46	6.68596	0.11	85.7	13.469	HiSeq4000,NextSeq500	-	DRR208825,DRR208950
	DRS_084	TDr3519A	3	16.08	14.55	9.5543	0.49	88.7	18.594	HiSeq4000,NextSeq500	cluster1	DRR208826,DRR208951
	DRS_085	TDr3527A	2	7.58	6.63	5.61099	0.05	82.7	11.705	HiSeq4000	cluster5	DRR208827
	DRS_086	TDr2276A	2	15.07	13.13	9.37328	0.16	87.8	18.433	HiSeq4000,NextSeq500	-	DRR208828,DRR208952
	DRS_087	TDr3576A	2	17.05	13.22	10.1395	0.16	85.7	20.419	HiSeq4000,NextSeq500	-	DRR208953
	DRS_088	TDr3624B	2	9.68	7.84	6.20688	0.09	83.3	12.859	HiSeq4000,NextSeq500	cluster5	DRR208954
	DRS_089	TDr2503A	2	10.12	9.07	7.49549	0.09	85.6	15.114	HiSeq4000	-	DRR208883
	DRS_090	TDr3678A	2	15.57	13.52	9.08075	0.16	87.4	17.934	HiSeq4000,NextSeq500	-	DRR208829,DRR208955
	DRS_091	TDr3719A	2	10.51	8.83	7.13303	0.12	85.5	14.393	HiSeq4000,NextSeq500	-	DRR208956
	DRS_092	TDr3828B	2	14.56	13.01	9.3249	0.14	88	18.291	HiSeq4000,NextSeq500	-	DRR208830,DRR208957
	DRS_093	TDr3842A	2	16.92	14.92	12.898	0.15	88.5	25.163	HiSeq4000,NextSeq500	-	DRR208958
	DRS_094	TDr3863A	2	12.26	10.95	9.21601	0.08	87	18.292	HiSeq4000,NextSeq500	-	DRR208831,DRR208959
	DRS_095	TDr3955C	2	12.58	11.25	9.48689	0.13	86.8	18.855	HiSeq4000,NextSeq500	-	DRR208832,DRR208960
	DRS_096	TDr2090B	2	11.97	10.73	8.40189	0.14	86.5	16.766	HiSeq4000,NextSeq500	cluster5	DRR208833,DRR208961
	DRS_097	TDr1772A	2	11.77	10.45	7.59554	0.17	86.4	15.173	HiSeq4000,NextSeq500	-	DRR208834,DRR208962
	DRS_098	TDr3357A	2	12.18	10.91	9.09633	0.14	87.1	18.015	HiSeq4000,NextSeq500	cluster2	DRR208835,DRR208963
	DRS_099	TDr4017A	2	13.05	11.46	8.34592	0.21	86.8	16.588	HiSeq4000,NextSeq500	cluster3	DRR208836,DRR208964
	DRS_100	TDr3623C	2	13.73	11.91	8.87776	0.19	87.8	17.45	HiSeq4000,NextSeq500	cluster4	DRR208837,DRR208965
	DRS_101	TDr4100A	2	13.31	11.67	9.36772	0.18	87.1	18.571	HiSeq4000,NextSeq500	cluster5	DRR208838,DRR208966
	DRS_102	TDr2826A	2	8.63	7.53	6.33267	0.05	83.7	13.056	HiSeq4000	-	DRR208839
	DRS_103	TDr4155A	2	10.98	9.61	7.66994	0.15	87.4	15.14	HiSeq4000,NextSeq500	-	DRR208840,DRR208967
	DRS_104	TDr4180A	2	11.13	9.8	7.41259	0.17	86.1	14.865	HiSeq4000,NextSeq500	cluster5	DRR208841,DRR208968
	DRS_106	TDr2042A	2	11.49	10.05	7.77467	0.14	86.4	15.527	HiSeq4000,NextSeq500	-	DRR208842,DRR208969
	DRS_165	TDr608	-	10.92	9.99	7.97616	0.04	86.1	15.986	HiSeq4000	-	DRR208843
	DRS_169	TDrFaketsa	-	13.01	11.98	9.38532	0.07	85.2	19.004	HiSeq4000	-	DRR208844
	DRS_177	TDrGbangu	-	11.57	10.54	8.16994	0.05	84.2	16.738	HiSeq4000	-	DRR208845
	DRS_208	TDr09/00362	-	9.01	8.25	6.58338	0.04	83.7	13.57	HiSeq4000	-	DRR208846
	DRS_211	TDr09/00799	-	10.73	9.84	7.8217	0.04	85.3	15.827	HiSeq4000	-	DRR208847
	DRS_212	TDrMeccakusa	-	8.41	7.64	6.18322	0.03	84.4	12.643	HiSeq4000	-	DRR208848
	DRS_213	TDr09/09132	-	9.97	9.14	7.4029	0.04	85.3	14.982	HiSeq4000	-	DRR208849
	DRS_220	TDrOjuiyawo	-	7.58	6.97	5.80236	0.04	85.7	11.685	HiSeq4000	-	DRR208850
	DRS_253	TDr2119	-	9.33	8.57	7.02815	0.05	84.6	14.338	HiSeq4000	cluster2	DRR208851
	DRS_259	TDr2347	-	9.94	9.1	6.98019	0.05	85.1	14.159	HiSeq4000	cluster4	DRR208852
	DRS_282	TDrOgoja	-	12.34	11.27	8.64006	0.06	85	17.543	HiSeq4000	-	DRR208853
	DRS_293	TDr10/00077	-	10.65	9.72	7.72602	0.05	83.1	16.053	HiSeq4000	-	DRR208854
	DRS_297	TDrGbongi	-	9.56	8.63	6.51493	0.06	84.2	13.35	HiSeq4000	-	DRR208855
	DRS_307	TDr10/00125	-	8.97	8.23	6.40556	0.04	83.3	13.27	HiSeq4000	-	DRR208856
	DRS_312	TDrLagos	-	7.85	7.13	5.62661	0.05	82.8	11.728	HiSeq4000	-	DRR208857
	DRS_318	TDrHembakwase	-	9.25	8.48	6.86436	0.05	85.6	13.837	HiSeq4000	-	DRR208858
	DRS_320	TDr89/02157	-	11.44	10.42	8.0636	0.05	85.4	16.298	HiSeq4000	-	DRR208859
	DRS_322	TDr97/00632	-	8.64	7.92	6.19166	0.05	82.3	12.982	HiSeq4000	-	DRR208860
	DRS_324	TDr00/02405	-	11.07	10	7.69673	0.05	84.4	15.74	HiSeq4000	-	DRR208861
	DRS_325	TDr10/00013	-	10.25	9.28	7.2552	0.06	84	14.903	HiSeq4000	-	DRR208862
	DRS_326	TDr10/00048	-	8.99	8.28	6.81487	0.04	84.6	13.895	HiSeq4000	-	DRR208863
	DRS_327	TDr10/00179	-	9.13	8.29	6.54552	0.05	83.5	13.529	HiSeq4000	-	DRR208864
	DRS_328	TDr10/00344	-	10.16	9.27	7.48872	0.04	84.8	15.246	HiSeq4000	-	DRR208865
	DRS_329	TDr10/00360	-	11.47	10.35	8.04423	0.05	84.6	16.41	HiSeq4000	-	DRR208866
	DRS_330	TDr10/00459	-	11.39	10.42	8.26988	0.05	84.3	16.933	HiSeq4000	-	DRR208867
	DRS_331	TDr10/00021	-	10.88	9.96	8.05444	0.05	85.6	16.239	HiSeq4000	-	DRR208868
	DRS_332	TDr89/02475	-	7.7	7.05	5.97015	0.04	85.5	12.054	HiSeq4000	-	DRR208869
	DRS_333	TDr89/02677	-	9.64	8.89	7.41078	0.05	85.9	14.891	HiSeq4000	-	DRR208870
	DRS_334	TDr96/00629	-	9.43	8.64	6.94087	0.04	86.3	13.882	HiSeq4000	-	DRR208871
	DRS_335	TDr96/01818	-	10.27	9.39	7.53495	0.05	86.3	15.074	HiSeq4000	-	DRR208872
	DRS_336	TDr99/02562	-	10.56	9.66	7.88787	0.05	85.9	15.842	HiSeq4000	-	DRR208873
	DRS_337	TDrAkwuchi	-	9.43	8.65	7.11221	0.04	86	14.28	HiSeq4000	-	DRR208874
	DRS_338	TDrDanacha	-	10.57	9.54	7.64468	0.06	84.6	15.589	HiSeq4000	-	DRR208875
	TDr_001	TDr1492	-	8.93	7.47	6.00134	0.05	81.8	12.657	HiSeq4000	cluster3	DRR208563
	TDr_002	TDr2262	-	6.84	5.83	4.89727	0.04	82.5	10.239	HiSeq4000	-	DRR208564
	TDr_003	TDr1533	-	7.61	6.25	4.99948	0.05	78.6	10.975	HiSeq4000	cluster3	DRR208565
	TDr_004	TDr1559	-	8.65	7.51	5.75231	0.07	84.1	11.81	HiSeq4000	cluster4	DRR208566
	TDr_005	TDr1577	-	8.77	7.73	6.2156	0.22	81.6	13.142	HiSeq4000	cluster3	DRR208567
	TDr_006	TDr1598	-	9.47	8.18	5.95739	0.07	82.6	12.441	HiSeq4000	cluster2	DRR208568
	TDr_007	TDr1615	-	8.48	7.14	5.2659	0.16	81.3	11.173	HiSeq4000	cluster1	DRR208569
	TDr_008	TDr1628	-	7.36	6.27	5.3488	0.05	84.4	10.936	HiSeq4000	-	DRR208570
	TDr_009	TDr1669	-	7.41	6.53	4.90094	0.03	81	10.441	HiSeq4000	cluster2	DRR208571
	TDr_010	TDr1707	-	9.48	8.2	6.20081	0.06	84.4	12.679	HiSeq4000	-	DRR208572
	TDr_011	TDr1717	-	8.85	7.98	6.13191	0.05	82.2	12.876	HiSeq4000	-	DRR208573
	TDr_012	TDr1763	-	8.62	7.76	6.0907	0.05	82.2	12.785	HiSeq4000	-	DRR208574
	TDr_013	TDr1769	-	10	8.55	6.63831	0.23	85.9	13.344	HiSeq4000	cluster1	DRR208575
	TDr_014	TDr1799	-	7.81	6.87	4.65152	0.03	80.1	10.018	HiSeq4000	-	DRR208576
	TDr_015	TDr1825	-	8.01	6.33	5.13803	0.05	82.8	10.706	HiSeq4000	cluster4	DRR208577
	TDr_016	TDr1876	-	9.56	8.32	6.48084	0.21	85.7	13.057	HiSeq4000	cluster1	DRR208578
	TDr_017	TDr1937	-	10.02	8.61	6.82237	0.06	82.5	14.272	HiSeq4000	cluster3	DRR208579
	TDr_018	TDr1939	-	9.87	8.09	6.56654	0.05	83.1	13.642	HiSeq4000	cluster2	DRR208580
	TDr_019	TDr1949	-	8.22	7.2	6.01262	0.05	82.3	12.604	HiSeq4000	cluster2	DRR208581
	TDr_020	TDr2015	-	8.5	7.36	5.6852	0.17	84.8	11.577	HiSeq4000	cluster1	DRR208582
	TDr_021	TDr2028	-	9.44	8.27	6.56239	0.21	86.1	13.158	HiSeq4000	cluster1	DRR208583
	TDr_022	TDr2038	-	7.88	6.63	5.50017	0.03	83.7	11.348	HiSeq4000	-	DRR208584
	TDr_023	TDr2050	-	10.79	8.75	6.74576	0.08	81.8	14.231	HiSeq4000	-	DRR208585
	TDr_024	TDr2059	-	10.16	8.59	6.95455	0.06	85.6	14.028	HiSeq4000	cluster4	DRR208586
	TDr_025	TDr2090	-	7.64	6.44	4.68121	0.05	80	10.103	HiSeq4000	-	DRR208587
	TDr_026	TDr2104	-	8.55	7.51	5.58255	0.06	82.4	11.688	HiSeq4000	cluster4	DRR208588
	TDr_027	TDr2110	-	9.84	8.65	6.78416	0.21	85.7	13.659	HiSeq4000	cluster1	DRR208589
	TDr_028	TDr2211	-	9.65	8.28	6.96487	0.05	84.9	14.157	HiSeq4000	-	DRR208590
	TDr_029	TDr2080	-	9.78	8.47	7.43361	0.07	86.4	14.857	HiSeq4000	-	DRR208591
	TDr_030	TDr2349	-	9.61	8.37	7.24481	0.12	87.1	14.357	HiSeq4000	-	DRR208592
	TDr_031	TDr2363	-	7.7	6.26	4.78402	0.04	79.6	10.373	HiSeq4000	cluster2	DRR208593
	TDr_032	TDr2406	-	10.33	9.01	7.82709	0.06	85.2	15.861	HiSeq4000	cluster2	DRR208594
	TDr_033	TDr2432	-	6.7	5.57	4.63056	0.04	81.6	9.797	HiSeq4000	cluster2	DRR208595
	TDr_034	TDr2439	-	9.57	7.96	6.10675	0.06	82.3	12.8	HiSeq4000	-	DRR208596
	TDr_035	TDr2458	-	6.94	5.83	5.02416	0.04	84.7	10.243	HiSeq4000	cluster4	DRR208597
	TDr_036	TDr2502	-	6.51	5.58	4.40489	0.04	80.6	9.43	HiSeq4000	cluster5	DRR208598
	TDr_037	TDr2581	-	9.62	8.34	7.10293	0.1	86.3	14.202	HiSeq4000	cluster4	DRR208599
	TDr_038	TDr2645	-	9.37	8.43	6.38265	0.05	82.1	13.413	HiSeq4000	cluster3	DRR208600
	TDr_039	TDr2674	-	7.65	6.59	5.29036	0.04	82.2	11.104	HiSeq4000	cluster5	DRR208601
	TDr_040	TDr2681	-	10.16	8	5.61644	0.18	82.6	11.74	HiSeq4000	cluster1	DRR208602
	TDr_041	TDr2683	-	9.63	6.47	4.9678	0.09	78.7	10.891	HiSeq4000	cluster3	DRR208603
	TDr_042	TDr2687	-	14.48	12.64	11.017	0.1	85.8	22.163	HiSeq4000	cluster3	DRR208604
	TDr_043	TDr2701	-	9.63	7.79	6.40704	0.06	84.9	13.027	HiSeq4000	-	DRR208605
	TDr_044	TDr2724	-	10.14	6.15	4.75994	0.1	81.4	10.095	HiSeq4000	-	DRR208606
	TDr_045	TDr2694	-	8.06	7	6.09151	0.05	84.8	12.401	HiSeq4000	cluster2	DRR208607
	TDr_046	TDr2770	-	9.33	7.46	5.41988	0.07	82	11.401	HiSeq4000	cluster4	DRR208608
	TDr_047	TDr2936	-	10.09	8.13	5.53916	0.09	80.8	11.83	HiSeq4000	-	DRR208609
	TDr_048	TDr2965	-	10.01	8.76	7.1526	0.06	82.9	14.895	HiSeq4000	-	DRR208610
	TDr_049	TDr2973	-	13.14	11.33	8.87833	0.28	86.9	17.642	HiSeq4000	cluster1	DRR208611
	TDr_050	TDr3002	-	9.89	7.16	5.31514	0.08	79.7	11.515	HiSeq4000	cluster3	DRR208612
	TDr_051	TDr09/00064	-	8.52	5.64	4.46847	0.07	78.5	9.824	HiSeq4000	-	DRR208613
	TDr_052	TDr00/00362	-	8.13	7.27	6.02798	0.05	84.4	12.324	HiSeq4000	-	DRR208614
	TDr_053	TDr05/00589	-	12.86	11.09	9.63101	0.08	85.1	19.531	HiSeq4000	-	DRR208615
	TDr_054	TDr05/00632	-	7.87	6.74	5.28835	0.06	80.3	11.372	HiSeq4000	-	DRR208616
	TDr_055	TDr07/00157	-	8.49	7.1	6.10285	0.05	83.8	12.573	HiSeq4000	-	DRR208617
	TDr_056	TDr09/01932	-	8.47	7.64	6.47589	0.05	84.9	13.164	HiSeq4000	-	DRR208618
	TDr_057	TDr08/00092	-	8.19	6.98	5.68621	0.08	81.2	12.082	HiSeq4000	-	DRR208619
	TDr_058	TDr08/00108	-	9.46	8.61	7.01785	0.06	85.2	14.209	HiSeq4000	-	DRR208620
	TDr_059	TDr08/00122	-	8.98	8.09	6.62566	0.09	85.1	13.436	HiSeq4000	-	DRR208621
	TDr_061	TDr07/00732	-	10.1	9.16	7.78742	0.06	85.1	15.802	HiSeq4000	-	DRR208622
	TDr_062	TDr08/00207	-	8.83	7.27	6.12972	0.07	84.7	12.493	HiSeq4000	-	DRR208623
	TDr_063	TDr08/00617	-	9.35	8.46	7.01586	0.06	84.6	14.317	HiSeq4000	-	DRR208624
	TDr_064	TDr08/00799	-	11.5	10.44	8.22619	0.55	85.7	16.575	HiSeq4000	-	DRR208625
	TDr_065	TDr09/00325	-	14.08	12.8	10.425	0.09	85.9	20.955	HiSeq4000	-	DRR208626
	TDr_066	TDr96/02433	-	14.54	13.18	10.4013	0.15	85.7	20.952	HiSeq4000	-	DRR208627
	TDr_067	TDr08/01344	-	15.31	14.04	11.5842	0.1	86.3	23.16	HiSeq4000	-	DRR208628
	TDr_068	TDr08/01024	-	6.51	5.79	4.89131	0.04	84.5	9.994	HiSeq4000	-	DRR208629
	TDr_069	TDr09/00023	-	7.32	6.64	5.55303	0.05	83.3	11.505	HiSeq4000	-	DRR208630
	TDr_070	TDr09/00028	-	9.46	8.59	6.93501	0.08	83.9	14.258	HiSeq4000	-	DRR208631
	TDr_071	TDr09/00056	-	6.89	5.97	5.11599	0.07	84.2	10.491	HiSeq4000	-	DRR208632
	TDr_072	TDr09/00070	-	8.13	7.31	6.05887	0.05	84.1	12.44	HiSeq4000	-	DRR208633
	TDr_073	TDr09/00091	-	7.81	7.01	5.93144	0.05	83.7	12.225	HiSeq4000	-	DRR208634
	TDr_074	TDr09/00104	-	8.88	8.12	6.79818	0.05	85.6	13.713	HiSeq4000	-	DRR208635
	TDr_075	TDr09/00108	-	8.73	7.55	6.05801	0.06	83.7	12.499	HiSeq4000	-	DRR208636
	TDr_076	TDr09/00114	-	7.66	6.38	5.28473	0.04	82.9	11.008	HiSeq4000	-	DRR208637
	TDr_077	TDr09/00125	-	8.29	7.12	5.83458	0.05	82.8	12.159	HiSeq4000	-	DRR208638
	TDr_078	TDr09/00134	-	5.53	4.51	3.74441	0.03	79.3	8.144	HiSeq4000	-	DRR208639
	TDr_079	TDr09/00248	-	9.28	8.19	6.25745	0.04	82.5	13.087	HiSeq4000	-	DRR208640
	TDr_080	TDr09/00350	-	8.54	7.59	6.35694	0.03	83.2	13.179	HiSeq4000	-	DRR208641
	TDr_081	TDr99/02789	-	5.88	4.71	3.78987	0.02	78.9	8.286	HiSeq4000	-	DRR208642
	TDr_082	TDr11/00263.1	-	5.02	4.25	3.72794	0.04	82.3	7.813	HiSeq4000	-	DRR208643
	TDr_083	TDr08/00161	-	7.23	6.4	5.23766	0.06	82.7	10.93	HiSeq4000	-	DRR208644
	TDr_084	TDr11/00799	-	13.32	11.78	9.9172	0.07	88.2	19.396	HiSeq4000	-	DRR208645
	TDr_085	TDr11/01041	-	8.72	7.87	6.55141	0.06	86.2	13.121	HiSeq4000	-	DRR208646
	TDr_086	TDr12/00474	-	8.47	7.56	5.80962	0.06	83.1	12.07	HiSeq4000	-	DRR208647
	TDr_087	TDr08/00146	-	8.96	7.98	6.63543	0.04	86.6	13.23	HiSeq4000	-	DRR208648
	TDr_088	TDrAlumaco	-	10.9	9.16	7.27103	0.08	82.2	15.258	HiSeq4000	-	DRR208649
	TDr_089	TDrHembakoase	-	6.4	5.79	5.02795	0.04	84.8	10.231	HiSeq4000	-	DRR208650
	TDr_090	TDr89/02665	-	11.01	9.62	8.23792	0.08	86.3	16.482	HiSeq4000	-	DRR208651
	TDr_091	TDr05/00046	-	8.32	7.32	5.34562	0.06	80.9	11.41	HiSeq4000	-	DRR208652
	TDr_092	TDr05/00432	-	8.65	7.33	6.39097	0.08	83.8	13.156	HiSeq4000	-	DRR208653
	TDr_093	TDr05/00389	-	5.53	4.6	3.74107	0.03	79.4	8.136	HiSeq4000	-	DRR208654
	TDr_094	TDr08/00023	-	7.24	6.1	5.23498	0.05	82.7	10.928	HiSeq4000	-	DRR208655
	TDr_095	TDr08/00115	-	7.82	6.64	5.8428	0.08	85.6	11.778	HiSeq4000	-	DRR208656
	TDr_096	TDr08/00197	-	9.05	7.81	6.65703	0.04	85.4	13.452	HiSeq4000	-	DRR208657
	TDr_097	TDr08/00974	-	6.68	5.61	4.92975	0.04	85.2	9.985	HiSeq4000	-	DRR208658
	TDr_098	TDr08/00896	-	8.32	7.54	6.40657	0.04	85.1	12.992	HiSeq4000	-	DRR208659
	TDr_099	TDr08/00841	-	11.21	9.83	7.42937	0.09	85	15.094	HiSeq4000	-	DRR208660
	TDr_100	TDr0836	-	7.49	6.51	4.97236	0.06	79.3	10.817	HiSeq4000	-	DRR208661
	TDr_101	TDr1686	-	10.98	9.61	8.03295	0.18	86.9	15.957	HiSeq4000	cluster4	DRR208662
	TDr_102	TDr3010	-	12.57	11.02	9.09957	0.2	85.5	18.363	HiSeq4000	-	DRR208663
	TDr_103	TDr3357	-	11.48	10.24	8.63096	0.13	85.5	17.413	HiSeq4000	cluster2	DRR208664
	TDr_104	TDr3408	-	11.17	9.98	8.3864	0.13	86.1	16.807	HiSeq4000	-	DRR208665
	TDr_105	TDr3430	-	9.58	8.42	7.19016	0.14	86.3	14.376	HiSeq4000	-	DRR208666
	TDr_106	TDr3519	-	9.88	8.82	6.70714	0.29	85.9	13.48	HiSeq4000	cluster1	DRR208667
	TDr_107	TDr3567	-	10	8.74	7.24121	0.21	85.4	14.634	HiSeq4000	-	DRR208668
	TDr_108	TDr3569	-	10.02	8.88	7.43094	0.15	86.6	14.812	HiSeq4000	cluster4	DRR208669
	TDr_109	TDr3579	-	8.82	7.71	5.91008	0.3	85.8	11.884	HiSeq4000	cluster1	DRR208670
	TDr_110	TDr3592	-	8.67	7.71	5.90209	0.25	85.7	11.892	HiSeq4000	cluster1	DRR208671
	TDr_111	TDr3610	-	10.2	9.02	7.46036	0.17	86.6	14.862	HiSeq4000	cluster4	DRR208672
	TDr_112	TDr3663	-	10.92	9.65	8.10038	0.15	86.3	16.209	HiSeq4000	-	DRR208673
	TDr_113	TDr3814	-	11.07	9.68	8.13327	0.13	86.7	16.194	HiSeq4000	-	DRR208674
	TDr_114	TDr3881	-	11.82	10.57	9.06511	0.14	86.6	18.073	HiSeq4000	-	DRR208675
	TDr_115	TDr4028	-	11.29	9.98	8.31036	0.15	86.9	16.508	HiSeq4000	cluster4	DRR208676
	TDr_116	TDr08/00641	-	11.86	10.49	8.7807	0.18	85.5	17.721	HiSeq4000	-	DRR208677
	TDr_117	TDr08/00756	-	9.84	8.6	7.28788	0.18	85.4	14.732	HiSeq4000	-	DRR208678
	TDr_118	TDr09/00131	-	9.12	7.95	6.76792	0.12	84.9	13.758	HiSeq4000	-	DRR208679
	TDr_119	TDr1569	-	8.97	7.66	6.44432	0.1	85.2	13.048	HiSeq4000	-	DRR208680
	TDr_120	TDr2931	-	9.01	7.86	6.82609	0.1	85.1	13.838	HiSeq4000	cluster2	DRR208681
	TDr_121	TDr2331.1	-	10.29	9.05	7.64431	0.11	84.7	15.572	HiSeq4000	-	DRR208682
	TDr_122	TDr1958	-	8.66	7.55	5.85044	0.22	85.6	11.8	HiSeq4000	cluster1	DRR208683
	TDr_123	TDr1905	-	11.62	10.34	8.57963	0.18	85.2	17.374	HiSeq4000	cluster5	DRR208684
	TDr_124	TDr1928	-	10.93	9.73	8.28651	0.11	86.1	16.613	HiSeq4000	-	DRR208685
	TDr_125	TDr3322	-	9.48	8.2	6.69003	0.17	86	13.431	HiSeq4000	cluster4	DRR208686
	TDr_126	TDr2048	-	9.82	8.67	7.22639	0.15	85.5	14.593	HiSeq4000	-	DRR208687
	TDr_127	TDr2126	-	10.08	8.85	7.32813	0.14	85.8	14.746	HiSeq4000	-	DRR208688
	TDr_128	TDr2249	-	9.38	8.29	6.23412	0.23	85.5	12.587	HiSeq4000	cluster1	DRR208689
	TDr_129	TDr2297	-	9.97	8.72	6.53206	0.3	85.7	13.159	HiSeq4000	cluster1	DRR208690
	TDr_130	TDr2342	-	11.08	9.61	7.72562	0.16	86.2	15.477	HiSeq4000	cluster4	DRR208691
	TDr_131	TDr2355	-	10.27	9.06	6.82194	0.29	85.8	13.722	HiSeq4000	cluster1	DRR208692
	TDr_132	TDr2564	-	8.75	7.63	6.49067	0.13	85.7	13.066	HiSeq4000	-	DRR208693
	TDr_133	TDr2698	-	10.55	9.12	7.30457	0.16	85.7	14.718	HiSeq4000	cluster4	DRR208694
	TDr_134	TDr2974	-	12.48	11.01	8.18053	0.32	86.5	16.33	HiSeq4000	cluster1	DRR208695
	TDr_135	TDr2975	-	9.23	8.17	6.1951	0.24	85.6	12.496	HiSeq4000	cluster1	DRR208696
	TDr_136	TDr3507	-	10.29	9.05	7.6722	0.11	85.3	15.518	HiSeq4000	cluster2	DRR208697
	TDr_137	TDr3006	-	10.03	8.85	7.68181	0.12	85.1	15.585	HiSeq4000	cluster5	DRR208698
	TDr_138	TDr08/00091	-	7.14	6.3	5.42984	0.08	83.8	11.183	HiSeq4000	-	DRR208699
	TDr_139	TDr08/01464	-	7.29	6.42	5.58968	0.06	84.4	11.435	HiSeq4000	-	DRR208700
	TDr_140	TDr08/00989	-	6.96	6.07	5.17823	0.09	83.3	10.724	HiSeq4000	-	DRR208701
	TDr_141	TDr09/00050	-	7.43	6.5	5.51276	0.07	84.3	11.291	HiSeq4000	-	DRR208702
	TDr_142	TDr09/00055	-	9.41	8.24	6.95794	0.12	84.1	14.278	HiSeq4000	-	DRR208703
	TDr_144	TDr09/00061	-	9.15	7.96	6.84586	0.09	85.6	13.797	HiSeq4000	-	DRR208704
	TDr_145	TDr09/00123	-	8.34	7.28	6.13186	0.1	83.9	12.617	HiSeq4000	-	DRR208705
	TDr_146	TDr09/00124	-	8.76	7.72	6.59017	0.12	85	13.389	HiSeq4000	-	DRR208706
	TDr_147	TDr09/00220	-	13.21	11.5	9.29644	0.15	85.8	18.698	HiSeq4000	-	DRR208707
	TDr_148	TDr09/00280.1	-	8.31	7.3	6.22116	0.08	84.4	12.728	HiSeq4000	-	DRR208708
	TDr_149	TDr09/00324	-	7.26	6.27	5.38617	0.09	83	11.204	HiSeq4000	-	DRR208709
	TDr_150	TDr08/01046	-	12.03	10.56	8.81707	0.17	86.2	17.646	HiSeq4000	-	DRR208710
	TDr_151	TDrAme	-	14.49	12.87	10.6451	0.26	85.9	21.389	HiSeq4000	-	DRR208711
	TDr_152	TDrUfenyi	-	12.72	11.18	9.10625	0.33	86.6	18.148	HiSeq4000	-	DRR208712
	TDr_153	TDr2365	-	12.77	11.26	9.52479	0.21	85.4	19.247	HiSeq4000	cluster3	DRR208713
	TDr_154	TDr1956	-	10.78	9.74	8.42417	0.14	86	16.909	HiSeq4000	-	DRR208714
	TDr_155	TDr2859	-	11.25	10.13	7.86749	0.26	86.3	15.733	HiSeq4000	cluster1	DRR208715
	TDr_156	TDr07/000732	-	9.98	8.91	7.72024	0.06	85.1	15.663	HiSeq4000	-	DRR208716
	TDr_157	TDr08/00764	-	10.88	9.73	8.32714	0.09	85.7	16.774	HiSeq4000	-	DRR208717
	TDr_158	TDr09/00155	-	9.6	8.63	7.44623	0.08	86.5	14.858	HiSeq4000	-	DRR208718
	TDr_159	TDr96/01724	-	8.68	7.74	6.71735	0.08	84.9	13.654	HiSeq4000	-	DRR208719
	TDr_160	TDr08/01287	-	8.54	7.67	6.68254	0.06	85.6	13.466	HiSeq4000	-	DRR208720
	TDr_161	TDr08/01090	-	9.38	8.41	7.29198	0.05	84.9	14.822	HiSeq4000	cluster5	DRR208721
	TDr_162	TDr2366	-	9.63	8.5	7.07921	0.06	83.8	14.584	HiSeq4000	-	DRR208722
	TDr_163	TDr2467	-	9.49	8.55	7.44411	0.04	85.2	15.083	HiSeq4000	cluster2	DRR208723
	TDr_164	TDr3003	-	9.1	8.14	7.08095	0.09	85.2	14.345	HiSeq4000	-	DRR208724
	TDr_165	TDr3294	-	8.55	7.66	6.69008	0.06	85.9	13.444	HiSeq4000	-	DRR208725
	TDr_166	TDr3338	-	11.19	10.03	8.66287	0.11	85.2	17.539	HiSeq4000	cluster5	DRR208726
	TDr_167	TDr3327	-	10.46	9.35	8.01036	0.09	85.3	16.204	HiSeq4000	cluster2	DRR208727
	TDr_168	TDr3647	-	10.31	9.19	7.90251	0.09	87.4	15.608	HiSeq4000	-	DRR208728
	TDr_169	TDr3965	-	11.68	10.48	9.04665	0.08	85.5	18.259	HiSeq4000	cluster2	DRR208729
	TDr_170	TDr3643	-	10.61	9.47	7.97593	0.11	85	16.192	HiSeq4000	cluster5	DRR208730
	TDr_171	TDr2630	-	8.74	7.71	6.49255	0.06	85.7	13.08	HiSeq4000	-	DRR208731
	TDr_172	TDr2984	-	11.08	9.72	7.92534	0.13	83.2	16.443	HiSeq4000	-	DRR208732
	TDr_173	TDr3682	-	9.72	8.74	7.58498	0.05	85.1	15.375	HiSeq4000	cluster2	DRR208733
	TDr_174	TDr3447	-	8.74	7.75	6.54139	0.05	85.1	13.271	HiSeq4000	-	DRR208734
	TDr_175	TDr4100	-	8.01	7.17	6.20332	0.05	84.6	12.659	HiSeq4000	cluster5	DRR208735
	TDr_176	TDr2009	-	10.11	9.05	7.87647	0.07	85.2	15.947	HiSeq4000	cluster3	DRR208736
	TDr_177	TDr2331.2	-	9.39	8.36	7.17905	0.05	84.5	14.661	HiSeq4000	-	DRR208737
	TDr_178	TDr3882	-	10.82	9.66	8.21531	0.06	85.2	16.648	HiSeq4000	-	DRR208738
	TDr_179	TDr2032	-	11.31	10.02	8.44511	0.08	85.3	17.089	HiSeq4000	-	DRR208739
	TDr_180	TDr11/01036	-	10.84	9.62	8.16458	0.07	86.9	16.216	HiSeq4000	-	DRR208740
	TDr_181	TDr09/00082	-	9.89	8.79	7.54675	0.06	85.5	15.236	HiSeq4000	-	DRR208741
	TDr_182	TDr09/00043	-	9.02	7.98	6.81471	0.04	85.6	13.737	HiSeq4000	-	DRR208742
	TDr_183	TDr09/00364	-	9.62	8.61	7.45114	0.07	85	15.122	HiSeq4000	-	DRR208743
	TDr_184	TDr08/00083	-	9.46	8.39	7.06075	0.1	85	14.334	HiSeq4000	-	DRR208744
	TDr_185	TDr08/01919	-	8.24	7.36	6.40119	0.06	85.7	12.89	HiSeq4000	-	DRR208745
	TDr_186	TDr09/00216	-	8.75	7.8	6.69052	0.05	84.9	13.605	HiSeq4000	-	DRR208746
	TDr_187	TDr11/00271	-	8.66	7.68	6.52274	0.04	86.5	13.01	HiSeq4000	-	DRR208747
	TDr_188	TDr95/18544	-	8.96	8.02	6.89705	0.08	85.8	13.871	HiSeq4000	-	DRR208748
	TDr_189	TDr11/00263.2	-	9.07	8.09	6.90205	0.04	86.1	13.831	HiSeq4000	-	DRR208749
	TDr_190	TDr11/00787	-	10.8	9.63	8.3789	0.07	87.3	16.563	HiSeq4000	-	DRR208750
	TDr_191	TDr09/00385	-	10.35	9.2	7.92615	0.05	85.8	15.941	HiSeq4000	-	DRR208751
	TDr_192	TDr08/00001	-	11.28	9.96	8.37269	0.15	86.8	16.645	HiSeq4000	-	DRR208752
	TDr_193	TDr09/00107	-	10.73	9.54	8.18955	0.06	85	16.625	HiSeq4000	-	DRR208753
	TDr_194	TDr08/00882	-	10.05	8.98	7.78446	0.07	85.9	15.645	HiSeq4000	-	DRR208754
	TDr_195	TDr08/010161	-	8.65	7.6	6.51013	0.08	85.9	13.083	HiSeq4000	-	DRR208755
	TDr_196	TDr08/01051	-	9.79	8.74	7.57903	0.05	85	15.38	HiSeq4000	-	DRR208756
	TDr_197	TDr08/00292	-	10.6	9.48	8.20788	0.1	88.3	16.04	HiSeq4000	-	DRR208757
	TDr_198	TDr94/01108	-	10.1	9	7.72111	0.08	85.4	15.596	HiSeq4000	-	DRR208758
	TDr_199	TDr09/00280.1	-	11.04	9.73	8.30882	0.09	85.2	16.826	HiSeq4000	-	DRR208708
	TDr_200	TDr87/00211	-	9.64	8.6	7.46147	0.06	86.5	14.88	HiSeq4000	-	DRR208760
